# Supplementary material for: Canine Crown Sexual Dimorphism in a Sample of the Modern Croatian Population
Source: Dent J (Basel). 2023 Jul 18;11(7):175. doi: 10.3390/dj11070175 (PMC10377766; doi:10.3390/dj11070175)
Supplement: Supplementary file 1 [file dentistry-11-00175-s001.zip]

Archive with 1 entries (1 files):
- dentistry-2408295-supplementary.xlsx
