# Supplementary material for: Canine Crown Sexual Dimorphism in a Sample of the Modern Croatian Population
Source: Dent J (Basel). 2023 Jul 18;11(7):175. doi: 10.3390/dj11070175 (PMC10377766; doi:10.3390/dj11070175)
Supplement: Supplementary file 1 [file dentistry-11-00175-s001.zip › dentistry-2408295-supplementary.xlsx]

## Sheet: Sheet1
ASUDAS DAR					13			23			33			43		Sex
13	23	33	43	13CI	13MD	13VO	23CI	23MD	23VO	33CI	33MD	33VO	43CI	43MD	43VO
9	9	0	0	7.6	7.8	7.8	7, 7	7, 9	8.3	9.2	7.5	7.6	8.2	7.1	7.6	F
4	4	9	9	8	8.1	9.1	7.7	8	8.6	8.9	6.7	8.2	8	6.6	7.7	M
2	2	2	2	7.9	8.2	8.8	8.3	8.1	8.2	8.4	7.1	7.8	9.1	6.9	7.6	M
0	0	1	2	9	8	8.9	10	8	9.3	9.5	6.7	9.1	9.4	7	8.6	M
1	1	1	0	11	8	8.7	11	8.1	8.7	10.1	7.2	7.7	10	6.8	7.5	M
9	1	1	1	8.5	7.7	8	9.2	7.8	7.9	9.1	6.9	7.8	9.3	7.1	7.3	M
9	4	3	3	8.7	7.1	7.7	8.2	7.1	8.1	7.2	6.1	7.2	7.4	6	6.8	F
0	0	0	0	8.7	8.5	8.5	9.4	9	8.4	9.6	7.7	7.9	8	7.6	7.5	F
5	5	3	2	8	8.2	8.6	7.9	8.2	8.4	8.5	7.4	7.6	8.6	7.2	7.5	M
0	0	0	0	8.8	7.7	8.5	8.8	8.3	8.5	9.1	7	7.5	9	6.6	7.3	F
4	4	3	3	9	7.8	8.6	9.6	8	8.5	7.8	6.8	6.7	7.9	6.8	7.1	M
2	3	9	0	9.2	7.6	8.2	9.5	7.6	7.7	7.1	6.1	7	8.4	6.2	7	F
2	1	0	0	8.9	7.9	8.1	10	7.3	8.5	9.5	6.9	7.6	8.5	6.3	7.5	M
0	1	0	0	9.2	7.8	8.3	9.4	7.8	8.4	8.7	6.9	7.3	8.6	6.3	7.3	M
4	9	0	0	7.6	7.9	8.2	7.7	8.2	8.5	8.8	7.3	7.3	8.6	6.6	7.3	M
9	0	0	0	7.1	6.4	7.5	8	6.6	7.4	7.4	5.8	7.5	8	5.6	7.5	F
9	2	2	1	7.8	7.5	7.8	8	7.8	7.8	7.1	6.7	7.1	7.8	6.4	7.9	M
0	0	0	0	9.6	7.1	8	9.2	7	7.7	9.6	6.3	7.7	9.6	6	7.6	F
3	3	2	2	9.5	7.3	8.5	8.8	7.1	8.1	9.1	6.5	7.9	9.4	6.6	7.9	F
3	3	3	3	9.5	7.7	8.2	9.2	7.5	7.9	8	6.5	7.1	7.6	6.1	7	M
5	5	4	2	9.4	8.7	9	10.2	8.8	9.1	9.9	7	8.6	9.8	7.5	8	M
3	3	2	9	8.2	8.6	8.7	8.4	8.8	9.2	8.5	7.5	7.6	8.6	7.1	7.5	M
3	9	0	0	9.6	7.7	9	10.2	7.9	9	9.9	7	8.1	8.2	6.9	7.8	M
0	0	0	0	8.1	7.1	8	8.1	7.3	7.9	9	6.2	7.8	8.4	6.2	7.6	F
3	3	0	0	8.2	8	8.6	8.4	8	8.4	7.7	6.4	7.6	8	6.9	8	M
3	3	0	0	8.1	7.2	7.7	7.9	7.4	7.7	9.3	6.2	7.4	9.1	6.2	6.8	M
1	1	1	9	9	7.2	7.8	9.5	7.2	7.8	10.5	6.4	7.7	9.2	6.5	7.3	M
3	3	2	9	10.2	7.8	9.5	9.5	7.9	9.1	9.3	7.1	8	10.5	7.1	8.3	M
3	2	0	0	7.7	7.6	7.5	7.7	7.2	7.5	8.7	6.4	7	8.7	6.1	6.9	F
3	3	0	0	7.1	7.3	7.6	6.6	7.7	7.4	8	6.8	7.3	7.7	6.5	7.8	F
1	0	0	0	8.4	7.7	8.3	8.4	8.3	8	9.7	6.7	7.7	9.4	6.4	7.6	M
3	3	2	0	8.9	7.8	8.5	9.2	7.6	8.5	9	6.6	8	9	6.7	7.6	F
3	3	0	0	8	7.8	8.2	7.2	7.9	7.6	7.9	6.7	7.3	7.9	6.6	7.1	F
3	4	1	1	8	8	7.7	9	7.4	7.7	9.4	6.5	7.3	9.5	6.5	7.5	F
2	2	1	1	7.9	8.2	8.2	6.6	8.2	7.6	6.6	7.5	7.4	6.9	6.9	7.3	M
1	2	1	0	8	7.3	7.7	8.9	7.4	7.8	8.7	6.1	6.9	7.2	5.9	6.8	F
1	1	0	0	8.6	7.8	8.4	8.2	8	8	8.2	6.8	7.7	7.9	6.3	7.6	F
4	4	1	0	9.7	7.8	8.4	9.3	7.9	8.4	9.2	6.8	7.1	9.4	6.7	7.7	M
3	3	1	1	8.9	7.9	8.4	9.6	7.9	8.6	9.8	6.8	7.8	9.2	6.7	7.6	F
4	3	2	1	8.6	7.9	9	9.3	8.6	8.7	9.8	6.3	8.4	10.2	6.9	8.9	M
9	0	1	1	8.1	7.3	8.3	8.2	7.6	7.8	8.1	6.6	7.5	8	6.6	7.2	M
1	1	0	0	8	7.7	8	7.3	7.5	7.6	7.2	6.4	7.1	7.6	6.4	7.6	F
3	3	2	2	8	7.8	8	9	8.2	8.3	8.2	6.5	6.8	9.9	6.5	8	M
3	3	1	1	7.7	8.3	7.7	8.1	8.8	8.1	8.5	6.8	7	8.5	6.7	7	F
3	2	0	0	8.3	7.8	8.7	9.3	8	8.5	8.2	6.7	7.2	8.2	6.3	7.3	F
4	5	1	0	7.8	7.3	7.3	8.5	7.6	7.8	8.8	5.9	7	8.1	5.9	7.2	F
1	0	1	0	7.3	8	8.2	7.4	7.7	7.6	6.6	6.4	7.1	6.6	6.4	7.3	F
3	1	0	0	8.7	8.1	9.1	9.1	6.2	8.9	8.7	7	8.1	8.5	8.2	9.2	M
5	5	5	5	10.5	8	9.1	10.1	8.3	8.7	8.5	6	7	10.6	6.2	7.3	M
9	9	5	3	9.5	8.4	8.4	9.3	8.3	8.6	9.9	7.2	8	6.8	6.8	9.7	M
0	0	0	0	10	7.9	9.2	9.1	7.8	9.1	6.7	6.9	7.6	9.5	6.6	7.7	F
0	0	0	0	9.5	7.4	7.6	9.5	7.5	7.9	9.5	6.6	7.2	9.3	6.1	7.3	M
0	0	0	0	9.1	7	7.8	9.3	7.3	7.8	9	6.2	6.9	8.1	5.8	6.9	F
4	3	1	0	7.5	7.5	7.9	7.2	7.5	7.5	6.5	6.6	7.2	7.7	6.4	7.4	M
0	0	0	0	8.2	7.5	7.8	8.3	7.9	8	9.1	7	7.5	9.2	6.8	7.5	F
2	3	0	0	7.9	7.3	7.9	8.6	7.5	8.3	8.3	6.2	7.6	8.3	6.6	7.6	F
2	2	9	9	7	7	7.2	7.3	7.2	7.3	6.6	5.5	6.5	6.5	5.7	6.5	F
3	3	1	1	8.6	8.4	8.6	8.3	8.7	8.2	8.5	7.2	7.6	8	6.9	8.1	M
5	4	4	4	10.6	8.2	9.1	9.5	8.5	9.2	10.6	7.6	8.6	10.4	7.4	8.3	M
5	5	0	9	7.9	7.5	8.2	7.8	7.4	7.9	7.8	6.6	7.2	7.7	6.3	7.2	F
3	3	0	0	8.7	7.5	8.4	8.6	7.9	8.6	9.5	6.6	7	9.1	6.7	7.3	F
2	2	0	0	9.5	7.1	8.2	9.3	7.6	8.1	10.4	6.8	7.8	9.7	6.4	7.6	F
1	1	1	0	9.1	8	8.2	7.8	8	7.8	9.2	7.3	7.2	10.4	7	7.6	M
5	4	1	0	7.4	7.2	8.2	7.8	7.5	8.7	8.3	6.8	7.6	8.6	6.5	7.5	F
0	0	1	2	9.6	8.5	8.3	9.1	8.7	7.8	10.4	8	8.2	10.8	7, 3	8.4	M
4	4	2	2	9.9	8	8.8	10.5	7.8	9.1	10.4	6.7	8.5	9.8	6.9	8.2	F
2	9	0	0	9.2	7.5	9.1	9.6	7.8	9.3	9.8	7	7.9	10	6.9	8.2	F
9	3	2	0	8.9	7.3	8.3	9.7	7.6	8.7	9.6	6	8.1	9.8	6.1	8.3	F
2	2	0	0	8.1	7.9	8.3	7.7	8.1	8	7.7	6.7	7.5	9	6.9	7.8	F
1	0	0	0	8.9	8.4	8.1	8.8	8.5	8.2	9.4	6.7	7.5	9.2	6.6	7.5	F
2	0	0	9	10.1	7.6	9.2	9.3	7.7	8.8	10.5	6.9	8.7	10.3	6.8	8.5	F
1	1	0	0	9.9	8.1	9	9.7	8.4	9.4	9.6	7.3	8.1	9.6	7	8.3	M
3	3	1	1	9.1	7.7	8.6	9.5	8.2	8.8	9.6	6.9	7.5	9.2	6.7	7.7	F
5	5	9	0	8.5	7.5	9.3	8.7	7.8	9.1	8.6	6.8	8.2	8	6.6	7.6	F
3	3	0	0	8.9	7.7	8	8.4	7.5	7.9	8.5	6.7	6.8	9	6.7	7.2	F
1	0	0	0	8.9	7.2	7.7	8.7	7.7	7.7	8.3	6.2	6.6	8.3	5.8	6.9	F
9	2	0	0	10.7	7.9	9.1	10.2	8.2	9.5	10	7.1	7.6	11.3	7	8.6	M
5	4	0	0	9.1	7.8	8.4	8.9	7.9	8.3	7.9	6.4	7.4	8.9	6.3	7.6	F
5	4	2	0	8.9	7.4	7.5	8.8	7.3	7.6	9	6	7.2	10.1	6.4	7.7	F
4	4	0	0	8.7	7.6	7.8	8.8	7.5	7.5	9.6	6.7	7.7	9.4	6.6	7.6	F
2	0	0	0	7.7	6.8	7.5	8.5	7.2	7.5	9.2	6	7.7	8.9	5.9	7.2	F
3	4	0	0	9	7.4	7.8	8.6	7.3	7.3	9.8	6.3	7.2	9.1	6.2	6.9	F
5	5	1	1	7.5	8.7	8.8	7.3	8.4	8.4	8.1	7.6	7.7	7.5	7.2	7.6	M
0	9	0	0	9.4	7.6	8.7	8.6	7.5	8.7	8.9	6.9	7.8	10.1	6.9	8.2	F
3	3	0	0	9	8.2	8.5	10.3	8.6	8.7	9.4	7.4	8	9	7.3	7.7	M
9	2	0	0	10.1	8.1	7.6	9.3	8.1	8.1	9.3	6.7	7.4	10.2	6.5	7.4	F
0	0	0	9	7.3	6.9	7.1	7.5	6.7	7.6	9.4	5.9	7.1	8.8	6	7.1	M
3	4	0	0	7.1	7.8	7.3	7.7	7.7	7.9	8.2	6.2	5.9	7.8	6.4	6.8	F
1	0	0	0	7.9	8.1	8.3	8.4	8	8.7	7.7	6.5	7.3	8.1	6.2	7.1	M
4	5	2	2	8	7.5	8	7.1	7.8	7.6	8.3	6.3	6.7	8.6	6.4	7.3	M
9	9	0	0	8	7.2	7.8	8.2	7.2	7.9	9	6.2	7.7	8	5.9	7.6	M
9	3	0	0	8.7	7	8.7	9	7.3	8.4	9.6	6.1	7.7	8.2	5.5	7.1	F
2	2	0	0	8.5	7.6	8.2	8.3	7.8	8	8.7	6.5	7.6	8.7	6.2	7.5	F
2	2	1	1	9	8.1	8.9	8.2	8	8.6	8.3	7.5	7.6	8.6	7.2	7.7	M
9	3	0	0	8.7	6.9	8	9.8	7.4	8.6	9.1	6	8	7.3	6	7.2	F
2	9	0	0	9.1	7.1	8.2	8.7	7.6	8	7.9	5.9	6.4	7.8	6	6.7	F
2	2	0	0	10.3	7.8	8.5	11.3	8.1	9	10.4	6.7	7.9	9.4	6.5	7.2	M
2	3	0	0	8.7	7.3	8.1	9.4	7.4	8.1	9.1	6.7	7.2	8.9	6.3	7	F
0	0	2	2	9	7.1	7.9	8.3	7.2	7.6	9.1	6.3	7.1	9.6	6.3	7.3	M
9	9	9	1	9.3	8.4	8.7	8.4	8.1	8.5	10	7.2	8	9.6	7.2	8.3	M
0	0	1	0	9	7.6	8.5	10.5	7.7	8.4	10.8	6.3	7.8	9.8	6.7	7.2	M
3	3	2	1	8.7	8	8.6	9.2	7.5	8.7	9.1	6.5	8	9.5	6.6	8	M
5	4	2	2	8.4	8.1	8.3	9.1	8.2	8.2	8.1	6.5	6.7	8.3	7.1	6.9	M
3	3	0	0	9.9	7.9	9	9.3	7.7	8.8	8.6	6.8	7.8	8.3	6.3	7.8	F
9	0	9	9	7.9	7.5	8	8.7	7.3	7.9	9.2	6.3	7.6	9.1	6.3	7.6	F
4	3	4	1	10.1	8.6	9.6	9.5	8.8	9.6	10.2	7.3	8.7	9.7	7.4	8.6	M
0	0	0	0	7	6.9	7	7	6.7	7	6.8	5.4	5.9	6.8	5.3	5.1	M
5	5	4	5	10.3	8.3	9.4	11.2	7.7	9.5	10.4	7	8.5	9	7.2	8.3	M
5	5	3	3	9	8	8.9	9.4	8.2	9	9.3	7.1	7.9	9	7.3	7.3	M
0	0	0	0	9.8	7.8	7.8	9.4	7.9	7.9	10.1	6.6	7.5	10.3	6.7	7.4	F
5	3	1	1	8.5	8.2	8.6	9.4	8.3	9	8.7	7.1	7.3	8.4	7	6.9	M
1	1	0	0	8.4	7.2	8.6	9.2	7.5	8.9	9	5.9	7.3	9.1	6.2	7.8	F
0	0	0	0	7.7	7.2	8	8.1	7	7.8	7.4	6.3	7.2	8	6	7.2	F
1	1	0	0	6.6	7.2	7.2	7.1	7.3	6.5	8.8	6.1	6.3	9.1	6.3	6.6	F
2	2	0	0	9.8	7.5	8.8	10.8	7.8	9.2	10.5	6.9	8.5	10.9	6.9	8.5	M
2	1	0	0	7.5	7.5	7.6	7.8	7.4	7.9	9.3	6.7	7.7	8.3	6.5	7.5	M
3	3	3	3	10.1	7.7	8.6	9.4	7.7	8.6	9.3	6.9	7.4	8.9	6.7	7.6	M
9	9	0	0	10.2	7.9	8.5	10.8	8	8.2	11.2	7	8.2	10.4	6.5	7.9	M
3	3	0	0	9.5	7.7	8.3	8.7	7.3	8	9.5	7	7	9.7	6.7	7.3	M
3	2	1	2	9.5	7.9	8.6	9	7.6	8.7	10.3	6.7	8	10.6	6.3	8.2	M
4	4	1	1													M
3	2	2	9													M
3	3	1	9													M
0	9	0	0													M
3	9	2	1													M
1	1	1	1													M
4	9	4	4													M
0	1	0	0													M
1	1	0	0													M
3	9	2	9													M
4	4	1	9													M
2	9	2	2													M
4	3	2	1													M
2	1	9	0													M
1	0	0	0													M
2	2	9	3													M
3	3	0	0													M
3	3	2	3													M
3	3	2	2													M
9	1	0	0													M
1	0	0	0													M
3	9	0	0													M
9	2	1	1													M
1	0	0	0													M
3	3	1	0													M
3	4	4	4													M
9	1	0	0													M
3	3	0	0													M
2	2	0	0													M
4	3	0	0													M
5	5	5	5	progenija												M
4	3	4	4													M
2	2	5	4													M
3	3	9	1													M
3	3	0	1													M
3	2	0	0													M
5	4	3	2													M
2	2	9	0													M
2	3	3	9													M
3	3	9	0													M
2	3	0	0													M
0	0	0	0													M
1	0	1	1													M
3	3	1	0													M
2	9	0	9													M
9	0	9	0													M
5	4	1	1													M
3	2	2	2													M
2	3	1	1													M
5	5	2	2													F
1	1	1	0													F
3	3	0	0													F
3	3	0	0													F
3	0	1	0													F
3	3	1	1													F
3	3	0	0													F
4	9	0	0													F
3	3	0	0													F
3	3	0	0													F
3	9	1	9													F
2	2	1	9													F
3	3	0	0													F
2	2	0	0													F
3	9	1	1													F
3	2	0	0													F
1	1	0	9													F
1	9	0	0													F
9	9	0	0													F
3	2	0	0													F
3	2	1	1													F
3	3	2	2													F
9	3	1	1													F
9	9	0	0													F
0	9	2	1													F
4	5	1	0													F
9	3	2	2													F
2	1	0	0													F
1	9	0	0													F
4	9	0	0													F
1	1	9	0													F
2	9	1	1													F
1	1	1	1													F
3	3	0	0													F
0	0	0	9													F
2	2	1	1													F
3	3	1	1													F
1	0	0	0													F
4	3	9	9													F
0	0	0	0													F
2	9	0	0													F
2	1	0	0													F
0	0	0	0													F
3	2	0	0													F
9	4	1	1													F
9	3	0	9													F
9	3	1	0													F
9	0	0	0													F
0	1	0	9													F
4	4	3	0													F
2	2	0	0													F
9	9	0	0													F
9	9	0	0													F
3	3	0	0													F
1	1	0	0													F
0	0	0	1													F
4	4	1	1													F
0	9	1	0													F
3	0	1	9													F
4	4	1	0													F
1	2	0	0													F
5	5	4	1													F
0	1	0	0													F
4	4	1	0													F
3	3	2	2													F
0	9	0	0													F
4	3	1	1													F
3	3	0	1													F
3	3	9	0													F
3	2	0	0													F
9	3	0	0													F
3	3	1	1													F
9	9	0	0													F
2	2	1	1													F
3	3	2	1													F
2	0	0	0													F
1	1	1	0													F
9	9	0	0													F
3	3	0	0													F
9	2	0	0													F
3	9	1	0													F
3	4	1	1													F
1	2	1	0													F
2	2	0	0													F
4	3	0	0													F
4	4	1	1													F
3	3	2	2													M
5	5	0	1													F
2	9	0	0													M
1	0	0	0													M
2	3	2	2													M
2	2	1	0													M
9	3	1	9													M
3	2	1	1													M
9	3	1	0													M
9	3	2	1													M
9	2	1	1													M
1	1	0	0													M
4	3	2	2													M
3	3	2	9													M
2	9	1	1													M
3	9	1	3													M
3	3	1	0													M
0	0	0	0													M
2	1	1	0													M
9	4	3	3													M
3	9	0	9													M
9	0	1	1													M
3	3	2	2													M
1	0	1	0													M
3	2	0	0													M
4	4	1	1													M
3	3	0	0													M
2	1	0	1													M
9	2	9	0													M
2	9	0	0													M
2	3	1	1													M
2	2	0	0													M
1	1	0	0													M
4	4	4	9													M
3	3	1	0													M
4	3	1	1													M
2	9	2	9													M
3	3	1	0													M
4	3	0	0													M
3	3	4	5													M
3	3	1	9													M
3	4	0	0													M
2	1	3	0													M
3	9	1	1													M
9	3	9	4													M
4	4	2	3													M
3	3	2	2													M
